# Supplementary material for: The Impact of Lignin Biopolymer Sources, Isolation, and Size Reduction from the Macro- to Nanoscale on the Performances of Next-Generation Sunscreen
Source: Polymers (Basel). 2024 Jul 2;16(13):1901. doi: 10.3390/polym16131901 (PMC11244244; doi:10.3390/polym16131901)
Supplement: Supplementary file 1 [file polymers-16-01901-s001.zip]

Archive with 1 entries (1 files):
- polymers-3057901-supplementary.pdf
